# Supplementary material for: High-Quality Genome Assembly of Fusarium oxysporum f. sp. lini
Source: Front Genet. 2020 Aug 27;11:959. doi: 10.3389/fgene.2020.00959 (PMC7481384; doi:10.3389/fgene.2020.00959)
Supplement: DATA S1 — The consistency between the obtained F. oxysporum f. sp. lini assemblies and five chromosome-level assemblies of F. oxysporum strains available in the NCBI Genome database. [file Data_Sheet_1.xlsx]

## Sheet: QUAST results
	Supplementary Data 1. The consistency between the obtained F. oxysporum f. sp. lini assemblies and five chromosome-level assemblies of F. oxysporum strains available in the NCBI Genome database.
	Note: The most important parameters are marked with grey. Key parameters are marked with frames. N50 is the length for which the subset of contigs of that length or longer covers at least half an assembly. NG50 is the length for which the subset of contigs of that length or longer covers at least half the reference genome. L50/LG50 is the number of contigs with the length equal to or more than N5…
					GCA_000149955.2 / ASM14995v2						GCA_001702695.2 / ASM170269v2						GCA_003315725.1 / ASM331572v1						GCA_003615085.1 / FoC_Fus2_v1						GCA_003977725.1 / FolCA3_D11_v1
	General statistics		Canu contigs	Canu unitigs	Flye	Shasta	wtdbg2		Canu contigs	Canu unitigs	Flye	Shasta	wtdbg2		Canu contigs	Canu unitigs	Flye	Shasta	wtdbg2		Canu contigs	Canu unitigs	Flye	Shasta	wtdbg2		Canu contigs	Canu unitigs	Flye	Shasta	wtdbg2
	# contigs (>= 0 bp)		103	195	112	541	352		103	195	112	541	352		103	195	112	541	352		103	195	112	541	352		103	195	112	541	352
	# contigs (>= 1000 bp)		102	193	105	463	336		102	193	105	463	336		102	193	105	463	336		102	193	105	463	336		102	193	105	463	336
	# contigs (>= 5000 bp)		101	191	91	322	300		101	191	91	322	300		101	191	91	322	300		101	191	91	322	300		101	191	91	322	300
	# contigs (>= 10000 bp)		99	188	81	244	240		99	188	81	244	240		99	188	81	244	240		99	188	81	244	240		99	188	81	244	240
	# contigs (>= 25000 bp)		99	185	65	174	168		99	185	65	174	168		99	185	65	174	168		99	185	65	174	168		99	185	65	174	168
	# contigs (>= 50000 bp)		72	112	56	138	104		72	112	56	138	104		72	112	56	138	104		72	112	56	138	104		72	112	56	138	104
	Total length (>= 0 bp), Mb		71.0189	73.9581	68.9625	64.962	64.381		71.0189	73.9581	68.9625	64.962	64.381		71.0189	73.9581	68.9625	64.962	64.381		71.0189	73.9581	68.9625	64.962	64.381		71.0189	73.9581	68.9625	64.962	64.381
	Total length (>= 1000 bp), Mb		71.0186	73.9576	68.9582	64.9233	64.3715		71.0186	73.9576	68.9582	64.9233	64.3715		71.0186	73.9576	68.9582	64.9233	64.3715		71.0186	73.9576	68.9582	64.9233	64.3715		71.0186	73.9576	68.9582	64.9233	64.3715
	Total length (>= 5000 bp), Mb		71.0156	73.9523	68.9114	64.5851	64.2795		71.0156	73.9523	68.9114	64.5851	64.2795		71.0156	73.9523	68.9114	64.5851	64.2795		71.0156	73.9523	68.9114	64.5851	64.2795		71.0156	73.9523	68.9114	64.5851	64.2795
	Total length (>= 10000 bp), Mb		70.9985	73.9265	68.8373	64.0473	63.8413		70.9985	73.9265	68.8373	64.0473	63.8413		70.9985	73.9265	68.8373	64.0473	63.8413		70.9985	73.9265	68.8373	64.0473	63.8413		70.9985	73.9265	68.8373	64.0473	63.8413
	Total length (>= 25000 bp), Mb		70.9985	73.8764	68.587	62.9317	62.7153		70.9985	73.8764	68.587	62.9317	62.7153		70.9985	73.8764	68.587	62.9317	62.7153		70.9985	73.8764	68.587	62.9317	62.7153		70.9985	73.8764	68.587	62.9317	62.7153
	Total length (>= 50000 bp), Mb		69.9823	71.1392	68.2783	61.6624	60.5665		69.9823	71.1392	68.2783	61.6624	60.5665		69.9823	71.1392	68.2783	61.6624	60.5665		69.9823	71.1392	68.2783	61.6624	60.5665		69.9823	71.1392	68.2783	61.6624	60.5665
	Number of contigs		102	193	110	496	344		102	193	110	496	344		102	193	110	496	344		102	193	110	496	344		102	193	110	496	344
	Largest contig, Mb		6.7597	6.75969	6.71005	5.7774	5.95001		6.7597	6.75969	6.71005	5.7774	5.95001		6.7597	6.75969	6.71005	5.7774	5.95001		6.7597	6.75969	6.71005	5.7774	5.95001		6.7597	6.75969	6.71005	5.7774	5.95001
	Total length, Mb		71.0186	73.9576	68.9619	64.948	64.3781		71.0186	73.9576	68.9619	64.948	64.3781		71.0186	73.9576	68.9619	64.948	64.3781		71.0186	73.9576	68.9619	64.948	64.3781		71.0186	73.9576	68.9619	64.948	64.3781
	N50, Mb		3.13734	2.1991	3.76081	2.35161	3.01483		3.13734	2.1991	3.76081	2.35161	3.01483		3.13734	2.1991	3.76081	2.35161	3.01483		3.13734	2.1991	3.76081	2.35161	3.01483		3.13734	2.1991	3.76081	2.35161	3.01483
	NG50, Mb		3.35126	3.30704	4.0849	2.35161	3.01483		3.58675	3.58677	4.44808	3.16371	3.17205		3.58675	3.58677	4.44808	3.16371	3.17205		3.58675	3.58677	4.44808	3.16371	3.17205		3.58675	3.58677	4.0849	2.45732	3.17205
	N75, Mb		1.25462	0.717843	1.19392	0.304661	0.394021		1.25462	0.717843	1.19392	0.304661	0.394021		1.25462	0.717843	1.19392	0.304661	0.394021		1.25462	0.717843	1.19392	0.304661	0.394021		1.25462	0.717843	1.19392	0.304661	0.394021
	NG75, Mb		1.9387	1.4593	1.28819	0.410396	0.61119		2.67034	1.93544	2.64105	1.00996	2.16889		2.67034	1.93544	2.64105	1.00996	1.82998		2.67034	1.93544	2.64105	1.00996	1.82998		2.19909	1.8132	2.37746	0.572246	0.884184
	L50		8	9	7	9	8		8	9	7	9	8		8	9	7	9	8		8	9	7	9	8		8	9	7	9	8
	LG50		7	7	6	9	8		6	6	5	7	7		6	6	5	7	7		6	6	5	7	7		6	6	6	8	7
	L75		17	24	16	32	22		17	24	16	32	22		17	24	16	32	22		17	24	16	32	22		17	24	16	32	22
	LG75		13	14	12	25	18		10	11	9	14	11		10	11	9	14	12		10	11	9	14	12		11	12	10	18	14
	GC (%)		47.97	47.93	47.99	48.01	48.03		47.97	47.93	47.99	48.01	48.03		47.97	47.93	47.99	48.01	48.03		47.97	47.93	47.99	48.01	48.03		47.97	47.93	47.99	48.01	48.03
	Misassembly statistics
	Reference length, Mb		61.4717	61.4717	61.4717	61.4717	61.4717		52.9083	52.9083	52.9083	52.9083	52.9083		53.919	53.919	53.919	53.919	53.919		53.4258	53.4258	53.4258	53.4258	53.4258		57.282	57.282	57.282	57.282	57.282
	Reference GC (%)		48.37	48.37	48.37	48.37	48.37		47.67	47.67	47.67	47.67	47.67		47.69	47.69	47.69	47.69	47.69		47.73	47.73	47.73	47.73	47.73		47.83	47.83	47.83	47.83	47.83
	misassemblies (large: > 1 Kb)		3704	3819	3068	2751	2715		1755	1433	1267	1265	1351		3529	3593	2842	2607	2673		3374	3619	3292	2590	3132		3577	3919	3144	2788	2749
	misassembled contigs		55	96	42	120	130		31	52	22	59	64		51	95	42	118	127		41	71	37	91	129		51	93	44	122	133
	Misassembled contigs length, Mb		57.5192	58.2794	53.8119	50.2009	50.1099		50.8226	48.7007	47.9531	46.4263	47.4882		56.879	57.3354	53.1569	50.0483	50.285		54.7893	55.5262	54.3784	48.9687	51.1672		57.1179	58.9684	54.7006	50.9542	50.8137
	Misassembled contigs length, %		80.9918	78.801	78.0313	77.294	77.837		71.5624	65.8494	69.5357	71.4823	73.7646		80.0902	77.5247	77.0815	77.059	78.1088		77.1478	75.0783	78.8528	75.3967	79.4793		80.4267	79.7327	79.32	78.4539	78.9302
	local misassemblies (small: < 1 Kb)		2616	2860	2441	2268	2225		1455	1476	1308	1336	1320		2079	2351	1885	1746	1737		1580	1721	1618	1359	1445		1935	2235	1835	1658	1671
	scaffold gap ext. mis.		0	0	0	0	0		0	0	0	0	0		0	0	0	0	0		0	0	0	0	0		0	0	0	0	0
	scaffold gap loc. mis.		0	0	0	0	0		0	0	0	0	0		0	0	0	0	0		0	0	0	0	0		0	0	0	0	0
	unaligned mis. contigs		42	83	51	198	167		63	114	60	245	200		45	86	50	204	168		52	97	46	215	156		43	82	46	189	155
	completely unaligned contigs		3	4	8	44	24		4	11	16	64	32		3	4	9	41	24		4	10	16	47	26		3	3	9	33	22
	partially unaligned contigs		97	184	95	317	299		96	177	91	322	298		97	186	94	325	302		97	179	85	325	303		97	185	93	318	300
	unaligned mis. Contigs, %		41.1765	43.0052	46.3636	39.9194	48.5465		61.7647	59.0674	54.5455	49.3952	58.1395		44.1176	44.5596	45.4545	41.129	48.8372		50.9804	50.2591	41.8182	43.3468	45.3488		42.1569	42.487	41.8182	38.1048	45.0581
	completely unaligned contigs, %		2.94118	2.07254	7.27273	8.87097	6.97674		3.92157	5.69948	14.5455	12.9032	9.30233		2.94118	2.07254	8.18182	8.26613	6.97674		3.92157	5.18135	14.5455	9.47581	7.55814		2.94118	1.5544	8.18182	6.65323	6.39535
	partially unaligned contigs, %		95.098	95.3368	86.3636	63.9113	86.9186		94.1176	91.7098	82.7273	64.9194	86.6279		95.098	96.3731	85.4545	65.5242	87.7907		95.098	92.7461	77.2727	65.5242	88.0814		95.098	95.8549	84.5455	64.1129	87.2093
	Unaligned length, Mb		20.4834	21.9642	19.8108	17.3072	17.3076		23.7122	25.5487	22.1945	19.4324	19.2952		20.0445	21.4986	19.3873	16.8828	16.8836		20.9917	22.7451	19.8315	16.9611	16.5518		19.3854	20.8116	18.748	16.3077	16.3463
	Genome fraction (%)		70.037	70.256	69.865	69.712	68.674		78.036	78.214	77.843	77.759	77.277		77.61	77.727	77.467	77.286	76.408		77.991	78.01	77.901	77.959	77.411		74.362	74.498	74.177	74.196	73.175
	Duplication ratio		1.202	1.233	1.172	1.139	1.142		1.146	1.17	1.136	1.106	1.103		1.218	1.252	1.187	1.154	1.153		1.201	1.229	1.18	1.152	1.156		1.212	1.245	1.182	1.144	1.146
	N's per 100 kbp		0	0	0	0	0		0	0	0	0	0		0	0	0	0	0		0	0	0	0	0		0	0	0	0	0
	mismatches per 100 kbp		2067.43	2146.79	1984.04	1885.28	1892.54		2009.24	2064.84	1975.59	1897.63	1885.53		2103.41	2191.3	2017.13	1924.33	1923.59		1943.71	1999.76	1894.27	1833.69	1832.94		2085.71	2172.91	2003.43	1902.91	1906.38
	indels per 100 kbp		132.98	145.31	126.83	138.98	129.16		114.29	123.25	111.76	123.38	112.79		126.81	139.01	120.25	129.35	120.23		116.58	128.08	112.65	127.34	118.83		126.21	139.04	120.51	130.94	121.9
	Largest alignment, Mb		0.798557	0.798555	0.798547	0.798602	0.798505		1.16135	1.16135	1.16132	1.16144	1.16132		0.804264	0.804262	0.804254	0.804308	0.804224		0.894371	0.894367	0.894339	0.894438	0.894348		0.804166	0.804164	0.804156	0.80421	0.804098
	Total aligned length, Mb		50.5521	51.9737	49.1822	47.6401	47.0752		47.3194	48.4257	46.7733	45.5003	45.0812		50.9751	52.4585	49.5958	48.0499	47.4966		50.0262	51.2201	49.1147	47.9717	47.8063		51.6211	53.108	50.2445	48.6173	48.0403
	NA50, Mb		0.016768	0.013724	0.018971	0.026737	0.027025		0.018128	0.014378	0.021372	0.030246	0.031056		0.018981	0.016192	0.021685	0.031253	0.031866		0.01636	0.0132	0.019625	0.025815	0.026643		0.019674	0.017066	0.021535	0.030505	0.031839
	NGA50, Mb		0.035857	0.036351	0.035639	0.034699	0.034658		0.069341	0.069342	0.06933	0.067976	0.068384		0.063677	0.063677	0.06387	0.062909	0.063033		0.057711	0.057711	0.058704	0.056922	0.057018		0.050316	0.050199	0.050319	0.049846	0.049775
	NGA75, Mb		0.002232	0.002725	0.001863	0.001095	0.000685		0.006171	0.00724	0.005842	0.005319	0.004878		0.007458	0.008698	0.005579	0.004869	0.004377		0.005637	0.006214	0.00559	0.004946	0.004869		0.004868	0.005442	0.004076	0.003071	0.002887
	LA50		416	506	363	281	270		364	449	318	245	232		375	453	328	257	247		433	525	375	293	281		380	454	337	266	253
	LGA50		220	220	220	224	223		103	103	103	107	104		129	129	129	132	130		138	138	137	141	138		163	163	163	166	164
	LGA75		2514	2230	2988	3624	4272		745	713	787	847	863		789	755	864	979	1050		922	860	956	1024	1061		1206	1094	1351	1575	1706
			worse	mid	better
